# Supplementary material for: Postoperative mortality risk assessment in colorectal cancer: development and validation of a clinical prediction model using data from the Dutch ColoRectal Audit
Source: BJS Open. 2022 Mar 31;6(2):zrac014. doi: 10.1093/bjsopen/zrac014 (PMC8969795; doi:10.1093/bjsopen/zrac014)
Supplement: zrac014_Supplementary_Data [file zrac014_supplementary_data.zip]

Archive with 3 entries (3 files):
- Supplementary_Appendix_1.docx
- Supplementary_Appendix_2.docx
- Tripod_Checklist.docx
